# Supplementary material for: Molecular Mechanism of Phosphorylation-Mediated Impacts on the Conformation Dynamics of GTP-Bound KRAS Probed by GaMD Trajectory-Based Deep Learning
Source: Molecules. 2024 May 15;29(10):2317. doi: 10.3390/molecules29102317 (PMC11123822; doi:10.3390/molecules29102317)
Supplement: Supplementary file 1 [file molecules-29-02317-s001.zip]

Archive with 1 entries (1 files):
- molecules-3002905-supplementary.pdf
